# Supplementary material for: Localised Badger Culling Increases Risk of Herd Breakdown on Nearby, Not Focal, Land
Source: PLoS One. 2016 Oct 17;11(10):e0164618. doi: 10.1371/journal.pone.0164618 (PMC5066978; doi:10.1371/journal.pone.0164618)
Supplement: S1 File — (CSV) [file pone.0164618.s001.csv]

OBJECTID	Outcome	dairy	diffnumbadger1_1yr	diffnumbadger13_1yr	diffnumbadger35_1yr	diffnumbadger1_2yr	diffnumbadger13_2yr	diffnumbadger35_2yr	diffclosenumbreaks1_1yr	diffclosenumbreaks13_1yr	diffclosenumbreaks35_1yr	diffclosenumbreaks1_2yr	diffclosenumbreaks13_2yr	diffclosenumbreaks35_2yr	diffherdsize	diffarea_km	diffprevbreak_1yr	diffprevbreak_2yr	diffclosenumNR1_1yr	diffclosenumNR13_1yr	diffclosenumNR35_1yr	diffclosenumNR1_2yr	diffclosenumNR13_2yr	diffclosenumNR35_2yr
49	1	0	0	0	0.646627165	0	0	0.646627165	-1.945910149	0.200670695	0.646627165	-0.955511445	0.211309094	0.714653386	2.718254371	0.118394931	0	0	1.526056303	0.78845736	0.395312737	1.488077055	0.631271777	0.483796951
46	1	0	0	0	3.610917913	0	0	3.610917913	0	-0.200670695	-0.100083459	0.762140052	-0.090971778	-0.277631737	3.927458814	0.287143683	0	0	-0.336472237	-0.243622083	0.336472237	-0.99852883	-0.349673748	0.088292607
74	1	-1	3.218875825	0	2.397895273	3.218875825	0	2.397895273	-1.098612289	-0.36772478	0.231801614	0.36772478	0.148420005	0.359374001	0.394250037	0.323546543	0	1.098612289	0.351397887	-0.055569851	0.487703206	0	0	0.298492989
13	1	0	0	0.36772478	-0.653926467	0	0.36772478	-0.653926467	0.84729786	0.451985124	0.125163143	0.251314428	-0.730887509	0.21511138	4.73494453	0.355757189	1.098612289	1.098612289	-0.200670695	-1.021651248	-1.043804052	0	-0.84729786	-0.940388283
39	1	0	-2.397895273	-2.197224577	1.945910149	-2.397895273	-2.197224577	1.945910149	-1.299282984	-0.938269639	-0.938269639	-0.887303195	-0.659245629	-0.716677678	1.172265198	0.346116626	0	0	-3.218875825	-0.570544858	-0.762140052	-2.268683541	-0.955511445	-0.609064063
80	1	1	2.564949357	-0.310154928	1.098612289	2.564949357	-0.310154928	1.098612289	0.84729786	1.526056303	0.646627165	0.36772478	0.552068582	0	1.018888815	-0.007054808	0	0	0.99852883	-0.510825624	-0.292987125	0.653926467	-0.413975798	-0.42073258
66	1	0	0	2.708050201	1.945910149	0	2.708050201	1.945910149	-2.197224577	-1.734601055	0.747214402	-1.466337069	-0.174353387	0.666478933	1.466337069	0.137382611	0	1.098612289	0.619039208	0.351397887	0.67688666	0.546543706	0.158224005	0.808458027
38	1	0	1.098612289	-0.646627165	2.564949357	1.098612289	-0.646627165	2.564949357	1.609437912	-0.251314428	0.090971778	0.587786665	-0.587786665	0.0588405	-3.496507561	0.261763531	0	0	-1.299282984	-0.646627165	-1.26025364	-0.36772478	-0.84729786	-0.911149332
2	1	-1	0	-2.197224577	-3.433987204	0	-2.197224577	0.121360857	0	0.251314428	-0.510825624	-0.251314428	-0.191055237	-0.805625164	-0.046929432	-0.148834582	0	0	-1.734601055	-0.769133088	-0.938269639	-1.098612289	-0.354545018	-0.666478933
47	1	0	0	0	0	-1.945910149	2.833213344	3.663561646	-1.945910149	0.200670695	-0.389464767	-2.833213344	0.111225635	-0.0588405	0.87046148	0.049618448	1.098612289	1.098612289	-0.587786665	0.427444015	0	0.385662481	1.247032294	1.206825873
73	1	0	0	0	0	0	0.646627165	-0.427444015	0	-0.167054085	-0.510825624	0	-0.351397887	-0.243622083	-0.451985124	0.050632932	0	0	-0.84729786	-0.36772478	0.302280872	0.635988767	-0.130620182	0.747214402
63	1	0	0	0	0	-2.833213344	-1.098612289	0	0	-2.397895273	-1.686398954	-1.098612289	-1.421385681	-0.84729786	2.915310706	-0.194065085	0	0	-1.945910149	-2.564949357	-2.708050201	-3.135494216	-1.349926717	-0.987386654
19	1	0	0	0	-2.397895273	0	0	1.53393036	-1.609437912	-0.762140052	-0.897941593	-1.098612289	0	-0.315081047	0.365113813	-0.017851229	0	0	-2.564949357	-1.335001067	-1.005521866	-0.619039208	1.066351426	0.833919734
25	1	0	0	0	0	0.84729786	-0.747214402	2.397895273	-1.098612289	-0.200670695	-0.336472237	-0.143100844	0.090971778	-0.805625164	1.644632161	-0.144653134	0	1.098612289	-0.84729786	-2.197224577	-2.944438979	-0.653926467	-1.536234508	-0.938269639
21	1	1	0	0	0	0	0.236388778	1.945910149	-0.510825624	0.200670695	0.211309094	0.619039208	0.427444015	0.277631737	1.328892845	0.072445707	0	0	-0.587786665	-1.945910149	-1.196250758	-0.619039208	-0.185717146	-0.749659391
52	1	1	0	0	-1.609437912	0	2.397895273	1.686398954	-0.336472237	-0.510825624	-0.730887509	0.619039208	0.336472237	-0.21511138	3.186352633	-0.398956721	0	-1.098612289	-1.098612289	0.200670695	-1.045968555	0.36772478	1.452252329	0.532216814
79	1	0	0	0	0	0	-1.098612289	2.564949357	-0.587786665	0.619039208	-0.125163143	0	0	0.489548225	0.647130943	0.036757752	0	0	0	0.663294217	0.251314428	0.619039208	0.781700578	0.706570201
67	1	0	0	0	0	1.945910149	0.435318071	-1.945910149	1.609437912	0.587786665	0.570544858	0.955511445	-0.111225635	-0.129211731	0.517582406	0.131654811	0	-1.098612289	-0.78845736	0.36772478	0.268263987	-1.045968555	-0.635988767	-0.775838896
30	1	1	0	0	0	0	0	2.564949357	1.098612289	-0.379489622	0.462623522	0.510825624	0.090971778	0.566395475	0.16584672	-0.076443973	0	0	1.223775432	-0.231801614	-0.671168274	1.526056303	0.372675285	0.038466281
72	1	0	0	0	0	0	1.609437912	-0.36772478	0.619039208	0.887303195	0.510825624	0.99852883	0.659245629	0.188052232	0.891998039	0.471664336	0	0	1.609437912	0.351397887	0.298492989	1.516347489	0.32090772	0.038466281
54	1	1	0	0	0	0	-2.197224577	-2.397895273	2.397895273	0.619039208	0.653926467	0.635988767	-0.422856851	0.84729786	1.174658417	0.159371803	0	0	2.708050201	2.793208009	3.044522438	0.84729786	0.924258902	0.582605306
78	1	0	0	0	0	-1.098612289	-2.397895273	-2.564949357	0	0.510825624	1.148622709	-0.510825624	-0.231801614	0.522189382	2.508138951	0.266141179	0	-1.098612289	2.197224577	1.945910149	2.097141119	0.066691374	-0.195744577	0.191055237
61	1	1	0	0	0	0	-1.098612289	-2.833213344	2.708050201	1.098612289	0.820980552	0.546543706	0.385662481	0.419853846	3.657847345	0.227684653	1.098612289	1.098612289	3.044522438	3.106080331	4.234106505	1.488077055	1.37431817	0.587786665
71	1	1	0	-3.36729583	-4.394449155	0	-3.36729583	-4.394449155	1.466337069	0.462623522	-0.610909082	1.609437912	0.277631737	-0.43936666	2.401319934	0.236944436	0	-1.098612289	0.385662481	-0.148420005	-0.336472237	0.60077386	-0.114410351	-0.383958903
12	1	0	-3.36729583	-3.931825633	-0.510825624	-3.36729583	-3.931825633	-0.510825624	-0.955511445	-1.021651248	-0.21511138	-0.762140052	-0.969400557	-0.279584862	0.452500057	0.072895032	0	-1.098612289	0	-1.408767217	-0.473784352	0	-1.53393036	-0.73511138
42	1	0	0	0.610909082	-2.197224577	0	0.610909082	-2.197224577	0.78845736	0.125163143	-0.389464767	0.619039208	-0.274436846	-0.188052232	2.913902255	-0.158282302	0	0	0	0.21511138	0.291520849	0	0.188052232	0.023256862
44	1	1	2.708050201	-2.468099531	0.322773392	2.708050201	-2.468099531	0.322773392	0.36772478	0	-0.451985124	0.268263987	0	-0.494696242	2.063286101	0.401480885	0	1.098612289	0.747214402	0.050010421	-0.090971778	0.84729786	-0.093090423	-0.29951653
15	1	1	-2.564949357	-2.944438979	0.167054085	-2.564949357	-2.944438979	0.167054085	0.251314428	0.510825624	0.422856851	0.451985124	0.143100844	0.0588405	-1.11037713	0.014572945	0	0	-0.36772478	-1.148622709	-0.178248231	-0.36772478	-1.183770097	-0.209091798
29	1	0	-1.609437912	1.053149915	-3.075774981	-1.609437912	1.053149915	-3.075774981	-0.451985124	-0.21511138	-0.229574442	-0.36772478	-0.259511195	-0.306730267	1.021353806	0.161011123	1.098612289	1.098612289	0.211309094	0.138150338	0.568693006	-0.090971778	0.114410351	0.495616205
20	1	0	2.833213344	1.493925025	1.824549292	2.833213344	1.493925025	1.824549292	-0.451985124	0.302280872	0.475423697	-0.36772478	0.076961041	0.542324291	-0.709147522	-0.084162981	0	1.098612289	0.510825624	0.631271777	0.938269639	0	0.602996084	0.922333046
37	1	0	0	0	2.833213344	0	0	2.833213344	0.251314428	0.510825624	-0.200670695	-0.200670695	0.379489622	-0.062520357	0.351397887	0.469247657	0	1.098612289	0.251314428	-1.945910149	-1.002152022	0.251314428	-1.860752341	-0.877718457
26	1	0	2.564949357	2.397895273	1.53393036	2.564949357	2.397895273	0.887303195	-1.223775432	0.802346473	0.336472237	-0.635988767	0.451985124	0.093090423	1.157452789	0.086810409	0	0	-2.197224577	1.142097401	1.073610986	-1.098612289	1.062894206	0.942958979
6	1	1	3.044522438	4.007333185	0	3.044522438	4.007333185	-0.310154928	1.098612289	0.646627165	0.880358723	0.84729786	0.274436846	0.497838428	-1.294892198	-0.133084552	-1.098612289	-1.098612289	0.762140052	2.054123734	0.296265816	0.646627165	1.609437912	0.280902385
76	1	0	4.007333185	1.098612289	-0.389464767	4.007333185	1.098612289	-0.389464767	0	-0.897941593	0.417735201	0.451985124	-0.351397887	0.646627165	2.357165661	0.546606967	1.098612289	1.098612289	0.587786665	-0.564529803	0.349673748	0.78845736	-0.170625517	0.448548694
45	1	0	1.609437912	2.564949357	3.496507561	-0.78845736	-1.545924507	0.931558204	0	-0.191055237	0.451985124	-0.747214402	-0.259511195	-0.205852054	1.165945409	0.205070363	0	0	0.251314428	0.16034265	0.259511195	0.36772478	-0.376477571	-0.078471615
36	1	0	-2.944438979	-3.496507561	-1.036091932	-2.944438979	-3.496507561	-0.60077386	-0.451985124	-0.897941593	-0.777704569	-0.36772478	-0.610909082	-0.372675285	-1.488077055	0.475942939	1.098612289	1.098612289	-0.336472237	-1.665007764	-0.417735201	0.200670695	-1.609437912	-0.414943852
1	1	0	0	0	2.197224577	-2.944438979	-1.435084525	1.262241712	-0.84729786	0.200670695	-0.125163143	-1.526056303	-0.489548225	-0.43936666	2.848777861	-0.454139687	0	0	-1.335001067	0.071458964	-0.631271777	-1.170071253	-0.130620182	-0.730887509
28	1	0	0	-2.197224577	-4.204692619	0	1.945910149	-1.160170182	0	-0.236388778	-0.336472237	0	0.510825624	0		0.259071245	0	1.098612289	-0.143100844	-0.666478933	0.209091798	0.111225635	-0.251314428	0.399599989
143	1	-1	0	4.317488114	2.708050201	0	4.317488114	2.708050201	-1.945910149	-0.619039208	0	-0.451985124	-0.385662481	-0.389464767	-0.557531151	0.086830662	0	0	-0.236388778	0.083381609	-0.304211374	-0.167054085	-0.363965377	-0.430036369
99	1	0	1.945910149	1.554629676	-1.496642418	1.945910149	1.554629676	-1.496642418	2.197224577	0.251314428	-1.272965676	1.945910149	-0.236388778	-1.366876275	0.740400065	0.072384202	0	1.098612289	-0.510825624	-0.444685821	-1.066351426	-0.47957308	-0.491120553	-1.065551426
138	1	1	0	0.270874954	-0.643550239	0	0.270874954	-0.643550239	-0.510825624	-0.510825624	0.955511445	-0.451985124	-0.351397887	1.098612289	2.746795968	0.347475978	0	0	0	0.578077851	1.405342556	0.462623522	0.359374001	0.950192284
151	1	-1	3.106080331	1.053149915	-0.524524468	3.106080331	1.053149915	-0.524524468	0.84729786	1.609437912	0	0.99852883	0.635988767	0	-0.506756442	-0.135784593	-1.098612289	0	0.619039208	0.274436846	0.756326082	0.938269639	0.167054085	0.385662481
136	1	0	2.708050201	0.176930708	-1.245937003	2.708050201	0.828692673	0.053345981	0	0.143100844	1.223775432	-0.310154928	0.100083459	1.609437912	-5.645446898	0.359023029	0	0	0.777704569	1.133098465	2.061423036	0.824175443	1.247824687	1.396244692
87	1	0	3.433987204	3.663561646	-1.609437912	4.709530201	1.218157439	0.389464767	-0.451985124	-1.299282984	0	0.510825624	-0.435318071	-1.609437912	0.036836577	0.058866704	0	0	-0.111225635	-1.045968555	-0.96046195	0.310154928	-0.501479761	-0.928975891
117	1	1	-3.044522438	0.938269639	1.363304843	-3.044522438	-0.922333046	1.798404012	0	-2.197224577	-0.84729786	0	-0.125163143	-0.546543706	-3.191847152	0.070034297	-1.098612289	-1.098612289	-1.335001067	0	-1.326870941	-0.21511138	-0.176930708	-1.01523068
132	1	1	-2.708050201	0.587786665	3.761200116	-0.762140052	0.854990206	0.410427897	0	0	-2.708050201	0.435318071	0.99852883	-2.268683541	5.105945474	0.47929937	0	0	0.200670695	-0.990398704	-0.719122667	0.869037847	-0.985816795	-0.413975798
85	1	-1	0	0	0	2.197224577	3.555348061	0.274436846	1.098612289	-0.510825624	-0.762140052	1.609437912	-0.99852883	-0.385662481	-1.245691258	-0.04083573	0	0	-1.098612289	0	-0.435318071	-0.200670695	-0.472906389	-0.472359343
142	1	-1	0	0	0	1.098612289	3.433987204	0.510825624	1.098612289	-0.587786665	-0.268263987	2.197224577	-1.272965676	-0.090971778	-1.098612289	0.086830662	0	0	-2.397895273	-1.098612289	-1.098612289	-0.36772478	-0.09763847	-0.266267978
144	1	-1	0	0	0	1.609437912	2.054123734	-0.315081047	1.098612289	-1.098612289	-0.887303195	0.451985124	-0.84729786	-1.189584067	0.594325307	0.052679173	0	0	0.635988767	-0.143100844	-0.200670695	0.389464767	-0.062520357	-0.419853846
115	1	1	0	-2.397895273	-4.007333185	0	0.737598943	-0.24613307	0.587786665	-2.944438979	-0.762140052	0.78845736	-2.120263536	-0.635988767	2.826775554	0.467386541	0	1.098612289	0.587786665	-0.52806743	-2.564949357	0.510825624	-0.09763847	-1.474401629
93	1	0	0	0	0	1.098612289	1.363304843	-0.379489622	1.609437912	-0.955511445	-0.646627165	0.510825624	-0.546543706	-0.587786665	-0.29747647	-0.158210124	0	0	0.84729786	-0.379489622	-0.570544858	-0.302280872	-0.907557052	-1.075355427
101	1	0	3.044522438	3.970291914	2.197224577	3.044522438	3.970291914	0.587786665	2.397895273	-0.167054085	-0.762140052	0.167054085	-0.336472237	-0.635988767	-0.749747652	-0.113523343	0	0	0	0.47957308	0.0588405	-0.663294217	-0.414943852	-0.411098926
94	1	0	0	0.417735201	-0.460815203	0	0.417735201	-0.460815203	0.451985124	-1.098612289	-1.609437912	0.451985124	-1.272965676	-1.609437912	0.689380698	-0.009889994	0	0	0.125163143	-0.816761137	-2.007468042	0.302280872	-0.710241614	-1.720663548
139	1	1	-3.496507561	-1.526056303	1.512588086	-3.496507561	-1.526056303	1.512588086	-1.223775432	0.143100844	0.99852883	-0.887303195	0.236388778	1.272965676	0.521814745	0.050274837	0	0	-0.938269639	0.243622083	0.987386654	-0.427444015	0.457833094	1.098612289
82	1	0	3.044522438	2.024381764	-0.747214402	3.044522438	2.024381764	-0.747214402	2.944438979	0.510825624	-0.076961041	3.135494216	0.747214402	0.0588405	2.874578178	0.510463256	0	0	1.686398954	0.466619531	0.770705415	2.104134154	0.626897795	0.626897795
129	1	0	4.110873864	3.610917913	3.044522438	4.110873864	3.610917913	3.044522438	3.044522438	3.044522438	0.47957308	3.218875825	2.335374916	0.148420005	3.092270201	0.572816095	0	0	3.663561646	2.908720897	4.077537444	2.32238772	0.42956266	0.460815203
90	1	1	4.204692619	0.796331417	-3.555348061	4.204692619	0.435318071	-3.850147602	2.036881927	-0.955511445	-1.170071253	1.609437912	-1.223775432	-1.563975538	4.661550519	0.398614318	0	0	1.236762627	0.489548225	-0.716677678	0.725937003	-0.114410351	-0.858661619
122	1	1	-2.197224577	-1.746908903	-1.397105277	-3.713572067	-2.004320911	-1.537334619	-0.887303195	0.747214402	0.969400557	-0.887303195	0.302280872	0.663294217	0.473661426	0.160580451	0	0	0.897941593	0.762140052	1.2443241	0.78845736	0.268263987	0.837396789
112	1	1	0	2.708050201	3.850147602	0	1.098612289	0.905708623	0	0.200670695	-0.302280872	-1.098612289	0.36772478	-0.60077386	1.389535855	0.395936669	0	0	0.955511445	-0.462623522	-0.143100844	0.167054085	-0.805625164	-0.587786665
124	1	-1	3.891820298	2.024381764	0	3.891820298	2.024381764	0	0.78845736	-0.587786665	-1.098612289	0.955511445	-0.725937003	-1.272965676	-0.893376472	0.132496294	0	0	0	-0.554310736	-1.778856064	0.076961041	-0.711496319	-1.588160514
135	1	0	3.80666249	2.708050201	3.891820298	3.80666249	1.609437912	-0.219053566	0	2.120263536	1.945910149	0.36772478	1.488077055	1.904237453	1.963944903	0.327025076	0	0	1.236762627	0.824175443	3.106080331	1.148622709	0.49365782	1.269760545
137	1	-1	3.044522438	0.84729786	0	1.945910149	-0.158224005	-0.703299552	0.510825624	-0.200670695	0.646627165	0.336472237	-0.236388778	0.174353387	-3.482948032	-0.288746425	0	0	1.945910149	-0.211309094	0.451985124	0.167054085	-0.0588405	0.150282203
148	1	1	-3.713572067	-0.866166345	-1.000010312	-3.713572067	-0.866166345	-1.000010312	-0.510825624	0.379489622	1.516347489	-0.510825624	0	1.572396641	-5.252273428	0.131258368	0	0	0.143100844	1.133098465	1.490654376	0.111225635	1.154965225	1.211635677
145	1	0	-0.336472237	-1.027153325	-0.615760517	1.196250758	-1.405342556	-0.343333327	-0.510825624	-0.887303195	0.111225635	-0.646627165	-0.351397887	0	-6.466144724	-0.29101945	0	0	-1.223775432	-0.570544858	-0.277631737	-0.969400557	-0.710241614	-0.228258652
91	1	1	2.944438979	4.615120517	4.290459441	4.442651256	1.894943705	0.839101093	2.708050201	-0.78845736	-1.098612289	2.197224577	-0.84729786	-1.183770097	4.611152258	0.398614318	0	1.098612289	0.310154928	0.570544858	-0.653926467	0.489548225	0.176930708	-0.858661619
105	1	0	3.36729583	4.919980926	4.043051268	4.17438727	5.541263545	1.218157439	1.299282984	0.78845736	-0.379489622	2.397895273	0.268263987	-0.671168274	-3.663561646	0.526836413	0	0	3.218875825	-0.251314428	0.969400557	2.564949357	0.251314428	0.055569851
230	1	0	0.947381319	0.546543706	0.085766822	0.947381319	0.546543706	0.085766822	0.200670695	0.546543706	0.659245629	0.570544858	0.619039208	1.025852934	-3.218875825	0.346164034	-1.098612289	-1.098612289	1.466337069	0.626897795	0.244453338	1.609437912	0.803812748	0.251314428
195	1	-1	2.197224577	3.850147602	3.80666249	2.197224577	3.850147602	3.80666249	0.510825624	0.747214402	1.045968555	0.897941593	1.315676794	1.189584067	1.020523852	0.325966952	0	0	0.47957308	1.150572028	0.481303184	0.663294217	0.877240217	0.355550717
229	1	0	3.931825633	4.442651256	4.418840608	3.931825633	4.442651256	4.418840608	0.435318071	-0.820980552	0.84729786	0.737598943	-0.277631737	0.925769476	2.58895051	0.28848517	0	0	0.211309094	-0.185717146	0.377762506	0.148420005	-0.184734103	0.336472237
235	1	0	0	3.496507561	4.317488114	0	3.496507561	4.317488114	-0.510825624	0.435318071	-0.200670695	0.111225635	-0.071458964	-0.085157808	-1.519212821	-0.153942102	0	1.098612289	0	0.24613307	-0.540567593	0	0.268263987	-0.546543706
219	1	0	3.931825633	4.844187086	1.288839025	3.931825633	4.844187086	1.288839025	1.098612289	0.191055237	-0.062520357	1.189584067	-0.176930708	0.260726262	3.75898282	0.72952889	0	0	2.32238772	0.131336002	-0.075035186	1.645155995	0.303380982	0
219	1	1	3.931825633	4.844187086	1.288839025	3.931825633	4.844187086	1.288839025	1.098612289	0.191055237	-0.062520357	1.189584067	-0.176930708	0.260726262	3.75898282	0.72952889	0	0	2.32238772	0.131336002	-0.075035186	1.645155995	0.303380982	0
187	1	1	3.761200116	2.26336438	-0.822139301	3.761200116	2.26336438	-0.822139301	0.36772478	-0.174353387	-0.277631737	0.546543706	-0.176930708	-0.040005335	2.592814938	0.095298244	0	0	0.066691374	0	-0.069795762	-0.102654154	0.057987258	0.075793839
232	1	-1	4.465908119	3.931825633	3.80666249	4.465908119	3.931825633	3.80666249	0.659245629	0	0.417735201	0.52806743	0.315081047	0.856472237	0.274159511	0.113036167	0	0	0.417735201	0.128381167	0.149212398	0.440311839	-0.019608471	0.281565845
261	1	0	0	2.197224577	4.859812404	0	2.197224577	4.859812404	-0.200670695	0	0.243622083	-0.111225635	-0.251314428	0.078471615	-0.253224193	-0.209456549	0	0	-0.422856851	0.197359434	-0.510825624	-0.392042088	0.175448678	-0.408967739
157	1	0	4.262679877	3.850147602	4.59511985	4.262679877	3.850147602	4.59511985	0	-0.231801614	-0.251314428	-0.510825624	-0.052643733	-0.239229689	0.238051634	0.065032198	0	0	0.336472237	-0.075507553	-0.720054633	0.336472237	-0.116072171	-0.534082486
210	1	1	0	-2.197224577	-4.762173935	3.850147602	2.751535313	-0.619039208	0.587786665	-1.686398954	-0.897941593	0.84729786	-0.578077851	-0.631271777	1.200449015	0.161444321	0	-1.098612289	-1.098612289	-0.887303195	-0.872940291	0.229574442	0.076961041	0.200670695
203	1	0	0	0	0	-1.563975538	1.349926717	0.323972074	-1.223775432	0.090971778	-0.111225635	0	0.444685821	0.205852054	1.407069424	0.019216935	0	0	-0.635988767	-1.21302264	-0.84729786	0.336472237	0.116410352	0.280077473
245	1	-1	-2.564949357	-2.944438979	-3.610917913	1.945910149	0.862223511	0.623188592	0	-1.421385681	-1.694595721	0.653926467	-0.566395475	-0.947381319	-1.271548743	0.407069197	-1.098612289	-1.098612289	-2.054123734	-2.131627295	-2.734367509	0.050010421	0.057987258	-0.023810649
242	1	1	0	0	0	2.833213344	1.32818673	0.433864583	0.84729786	0.887303195	0	0.268263987	0.419853846	-0.277631737	1.493027561	0.235707813	0	0	-0.84729786	-0.653926467	0.646627165	0.552068582	-0.276753002	0.569352963
190	1	0	0	0	0	-3.850147602	0.098845835	0.180261824	-0.955511445	0	0.111225635	-0.820980552	0.610909082	0.176930708	-0.52109529	-0.043307823	0	-1.098612289	1.609437912	-0.762140052	0.236388778	0.756326082	0.220061885	-0.599889687
169	1	-1	0	0	0	-3.610917913	0.336472237	0.813510863	-2.833213344	0.251314428	-0.47957308	-1.349926717	-0.111225635	-0.907557052	-0.539604588	-0.172623895	0	0	0.510825624	-0.435318071	-0.820980552	0.489548225	-0.592503655	-0.525531771
179	1	0	0	0	-2.564949357	3.135494216	4.077537444	1.877701899	-2.197224577	-0.587786665	-0.820980552	-0.451985124	-0.251314428	-0.231801614	3.336164911	0.454813382	0	0	-0.78845736	-1.021651248	-0.84729786	1.045968555	0.264692554	0.702536921
164	1	1	0	0	0	-0.737598943	1.576914721	0.427444015	-0.200670695	-0.268263987	-0.552068582	-0.336472237	-0.200670695	-0.891998039	-0.413716504	-0.38415042	0	0	0	-1.170071253	-0.554310736	0.148420005	-0.363500909	-0.299084705
188	1	1	0	0	0	3.761200116	4.828313737	4.234106505	0.200670695	-1.098612289	-0.16034265	0.236388778	-0.251314428	0.229574442	3.07045582	0.355018255	0	1.098612289	-0.84729786	-0.462623522	-0.510825624	1.550597412	0.73511138	0.701310491
171	1	0	0	0	0	-4.007333185	0.106767975	0.065240522	-0.510825624	-0.336472237	-0.534082486	-0.730887509	0.176930708	0.062520357	2.300017697	0.224250949	0	0	0.143100844	-1.098612289	-0.489548225	0.417735201	-0.051959739	-0.522695199
257	1	0	0	-2.833213344	-3.218875825	3.555348061	0.111225635	1.508511994	-0.251314428	-1.098612289	-0.666478933	-0.36772478	-0.659245629	-0.310154928	0.872940291	0.033054175	0	0	-1.945910149	-1.712978591	-1.272965676	0.090971778	-0.36772478	0.332938664
225	1	0	0	0	0	0.055569851	0.445585102	-1.97155258	0	-0.635988767	0	-0.36772478	0	-0.389464767	1.797913335	0.10488542	0	1.098612289	-1.098612289	-0.570544858	-0.777704569	-0.84729786	-0.491120553	-0.298492989
236	1	0	0	0	0	-2.564949357	-2.41789594	1.04241773	0.251314428	0.310154928	1.272965676	-0.143100844	0.277631737	0.716677678	-0.643550239	0.18039707	0	0	0.84729786	1.189584067	0.346276237	0.653926467	-0.135341348	-0.016667052
259	1	0	0	0	0	-1.098612289	0.440733247	-0.698749436	0.84729786	-0.60077386	-0.653926467	-0.36772478	-0.669049629	-0.905708623	0.330374657	0.091529434	0	0	-0.78845736	-1.157452789	0.243622083	-0.60077386	-0.854990206	0
170	1	0	-2.833213344	-2.708050201	-1.945910149	-2.833213344	1.262241712	2.649209701	0.200670695	-0.510825624	-1.166434885	0	-0.102654154	-0.67688666	-2.106252799	-0.262452512	0	0	-1.452252329	-0.79395188	-0.831733344	-0.805625164	-0.214147988	-0.449267731
255	1	0	0	0	0	-2.833213344	-1.609437912	0.42073258	1.435084525	1.189584067	0.570544858	0.427444015	0.494696242	0.296265816	1.945910149	0.607424759	0	0	1.098612289	1.442383828	0.602996084	0.298492989	0.171148256	-0.061243625
224	1	1	0	0	0	0.805625164	-3.295836866	-1.563975538	0.653926467	-0.802346473	-0.315081047	0.251314428	-0.619039208	-0.038466281	3.096482177	0.265695169	0	-1.098612289	-0.435318071	0.085157808	-0.140581951	0.114410351	0.21007147	-0.465874236
199	1	0	-1.609437912	-2.397895273	-3.218875825	2.240709689	-1.299282984	-1.021651248	0.125163143	-0.927986772	-1.033015006	-0.100083459	-0.905708623	-0.679541529	-0.297152656	0.131566411	0	0	-0.251314428	-0.239229689	0.145711811	0.435318071	0.300754154	0.220671362
267	1	1	0	0	-2.564949357	2.197224577	3.610917913	-0.167054085	-0.84729786	0.114410351	0.475423697	-0.251314428	0.217064505	0.417735201	3.625229427	0.12056879	0	0	0	0.475423697	0.078471615	0.510825624	0.609064063	0.646627165
183	1	1	-4.762173935	-4.007333185	-1.609437912	-1.626679719	-0.78845736	0.587786665	-0.646627165	0.336472237	1.005521866	-0.336472237	0.16034265	0.99852883	2.030419869	0.364667894	-1.098612289	-1.098612289	-0.635988767	0.251314428	-0.204095356	-0.379489622	0.593774707	0.143100844
200	1	0	-1.098612289	1.466337069	-2.564949357	-1.098612289	2.268683541	1.578185369	0.47957308	0.066691374	-0.395312737	0.211309094	0.280902385	-0.466619531	1.410339235	0.491654051	0	0	0.379489622	-0.037041272	-1.05736933	1.005521866	0.37578934	-0.784581387
244	1	0	0	0	0	-1.609437912	-4.744932128	-4.634728988	0.47957308	0.083381609	-0.489548225	0.274436846	-0.121360857	-0.36772478	0.881858535	0.415291899	0	0	0.111225635	-0.296265816	-0.143100844	-0.231801614	-0.161641352	-0.566395475
246	1	0	0	1.945910149	1.945910149	-3.218875825	-2.726918685	-2.564949357	0.379489622	0.931558204	0.191055237	0.422856851	0.259511195	-0.071458964	4.071355044	0.680937288	0	0	0.99852883	0.277631737	0.277631737	0.129211731	-0.260726262	-0.578077851
237	1	0	-3.135494216	-3.891820298	-2.708050201	-3.135494216	-4.143134726	-2.708050201	1.466337069	0.21511138	-1.166434885	0	-0.150282203	-0.938269639	-0.379489622	-0.00738289	1.098612289	1.098612289	-0.897941593	0.15123097	-0.457833094	-0.84729786	0.065597282	-0.383958903
231	1	0	1.945910149	3.218875825	2.708050201	1.945910149	3.218875825	2.708050201	0.969400557	0	1.066351426	0.534082486	0.167054085	1.098612289	3.261387819	0.557462027	0	0	1.452252329	0.897941593	0.791882021	1.53393036	0.802346473	0.657301049
216	1	-1	0	1.349926717	-0.489548225	0	1.349926717	-0.489548225	0.322773392	0.129211731	-0.581029882	0.298492989	0.052643733	-0.651761964	-1.646691504	-0.017125543	0	0	1.098612289	0.302280872	-0.683294884	0.927986772	0.151806013	-0.584253092
262	1	0	1.945910149	0.820980552	0.16034265	1.945910149	0.820980552	0.16034265	0.820980552	0.710241614	0.927986772	0.730887509	0.837396789	0.925769476	3.722402146	0.391865775	0	0	1.157452789	0.520534438	0.140229341	1.053149915	0.49365782	0.108213585
152	1	0	0	3.555348061	0.251314428	0	3.555348061	0.251314428	0.762140052	0	0.393904286	0.546543706	0	0.29479954	0.284931039	0.097826719	-1.098612289	-1.098612289	0	0.924258902	0.379489622	0.111225635	0.762140052	0.219628609
248	1	0	-3.516508228	-1.418382676	-0.315081047	-3.516508228	-1.418382676	-0.315081047	-0.385662481	0.552068582	0.714653386	-0.60077386	0.393904286	0.413975798	1.449095262	-0.334683789	0	0	0	-0.381934611	0	-0.148420005	-0.336472237	-0.284251537
213	1	0	1.609437912	1.098612289	3.496507561	-1.757857918	-3.864232342	-0.395312737	0.36772478	0.422856851	0.444685821	0.546543706	-0.062520357	0.170625517	-0.353358191	0.054988401	0	0	0.36772478	0.392042088	0.730887509	-0.191055237	-0.451985124	0.163151641
189	1	1	3.850147602	1.2443241	2.884179788	3.850147602	1.2443241	2.884179788	-1.435084525	-0.231801614	0.710241614	-0.336472237	0	0.619039208	2.064546209	0.285029733	0	1.098612289	1.021651248	-0.36772478	-0.040005335	1.358123484	-0.116072171	0.266267978
153	1	-1	0.389464767	0.103540679	-0.253314429	0.389464767	0.103540679	-0.235456812	0.99852883	0.497838428	0.280902385	0.653926467	0.593774707	0.467340512	-6.529418838	0.384150388	0	-1.098612289	-0.211309094	0.111225635	0.662056593	-0.298492989	0	0.510825624
173	1	-1	0.554310736	1.138221427	0.21511138	0.554310736	-0.074801213	-1.017923377	0	-0.587786665	-0.587786665	0.129211731	-0.603916047	-0.77908961	-0.592699171	-0.088122864	0	1.098612289	-0.669049629	-0.081678031	-0.035718083	-0.631271777	-0.220061885	-0.291520849
208	1	1	1.945910149	1.278874112	1.098612289	1.609437912	1.28666452	0.899196299	0.427444015	-0.60077386	-0.296265816	0.489548225	-0.043485112	-0.358633808	1.638373023	0.356777906	1.098612289	1.098612289	0.646627165	0.614366303	-0.593774707	0.897941593	0.440311839	-0.358212223
161	1	1	3.044522438	3.306363279	2.162438461	3.135494216	3.33729358	2.162438461	0.84729786	0.510825624	-0.769133088	0.902867712	0.756326082	-0.041672696	4.208947945	0.335031868	1.098612289	1.609437912	0.730887509	0.075507553	-0.544301553	0.955511445	0.226773319	-0.023810649
182	1	1	3.218875825	3.044522438	4.442651256	-0.277631737	-1.700409691	0.290487123	0.310154928	0.361013346	0.482851772	0.236388778	0.150282203	0.411979789	2.252126872	0.31133111	0	1.098612289	-0.167054085	0.055569851	0.100083459	-0.268263987	-0.211309094	0.048202102
165	1	0	1.609437912	4.262679877	5.030437921	-2.217225244	-0.043017385	1.56523182	0	0.534082486	0.176930708	-0.392042088	0.29479954	0.312872321	2.223032461	-0.220152362	0	0	0.385662481	0.228258652	-0.031252544	0.16034265	-0.119545151	-0.087968773
268	1	1	1.945910149	4.077537444	4.553876892	-1.665007764	0.544301553	0.78227496	0.955511445	0.361013346	0.566395475	0.36772478	0.414943852	0.499955952	3.011130354	0.127910211	0	1.098612289	0.310154928	0.336472237	0.555525803	0.125163143	0.251314428	0.640779195
252	1	0	3.433987204	3.135494216	3.80666249	-1.583292632	0.071458964	0.608247737	1.021651248	0.298492989	0.376477571	0.071458964	0.416160397	0.638488768	0.981244449	0.162017806	0	-1.609437912	-0.820980552	0.158224005	0.234400706	-1.098612289	-0.10724553	0.086074609
223	1	1	-3.36729583	-0.451985124	0.427444015	1.165303663	0.619039208	0.704197017	0	-0.21511138	0.322773392	0.361013346	-0.158224005	0.281851152	1.535449194	0.497546469	0	0	0.435318071	0.228258652	0.251314428	0.725937003	0.255346692	0.443003027
176	1	0	-1.342234371	-0.067822596	-0.570544858	-1.342234371	-0.067822596	-0.090971778	-1.466337069	0.47957308	-0.336472237	-0.268263987	0.510825624	0.055569851	1.185152745	0.272458094	0	-1.098612289	0	-0.669049629	-0.651761964	0	-0.46536325	-0.724563377
167	1	0	-2.397895273	-3.295836866	0.251314428	2.38122822	0.84729786	0.707331816	-0.635988767	-0.666478933	-0.494696242	0.191055237	-0.416160397	-0.270874954	0.228144951	0.171961944	0	0	-1.098612289	-0.435318071	0.219053566	-0.351397887	-0.191055237	0.237958637
254	1	-1	-0.880358723	0.599118231	-0.965887673	-0.346276237	0.680243776	-0.838732498	0	0.595983432	-0.170625517	0.820980552	0.529259325	-0.100083459	0.40947313	0.446321817	0	1.098612289	-0.16034265	0.32090772	0.111225635	0	0	-0.053345981
270	1	0	3.433987204	4.553876892	3.496507561	1.036091932	0.928975891	0.185717146	1.435084525	0.076961041	-0.389464767	0.802346473	0.268263987	-0.170625517	1.834684514	0.125243024	0	1.098612289	0	0.280902385	0.088947486	-0.143100844	0.197359434	-0.065597282
265	1	0	1.734601055	-0.315081047	-0.568693006	1.84582669	0.150282203	-0.214147988	0.747214402	-0.419853846	0.239229689	0.897941593	-0.396415273	0.282566972	2.279237729	0.214033598	0	0	1.84582669	0.050010421	-0.310154928	0.99852883	0	-0.073203404
215	1	-1	3.713572067	4.510859507	1.170071253	1.005521866	0.656242624	1.121734706	0.174353387	-1.062894206	-0.942043228	0.279584862	-0.502628857	-0.966187703	-0.006172859	0.205180919	0	0	0.174353387	-0.070204259	-0.680243776	0	-0.231801614	-0.719122667
273	1	1	0	0	3.713572067	0	0	3.713572067	-0.310154928	-0.090971778	-0.200670695	-0.125163143	0	-0.251314428	-0.535142931	-0.62450852	0	0	-0.938269639	-0.047628049	0.197359434	-0.969400557	-0.218253566	0.179971379
291	1	0	3.295836866	1.285198244	1.209837924	3.295836866	1.285198244	1.209837924	0.451985124	0.653926467	0.076961041	0.510825624	0.552068582	0.167054085	-2.974070777	-0.134494275	0	0	-0.84729786	-0.268263987	-0.387115969	-0.969400557	-0.363965377	-0.440733247
300	1	0	1.945910149	1.536234508	-0.365113813	1.945910149	1.536234508	-0.365113813	-0.200670695	0.200670695	0.756326082	0	0.435318071	0.923163611	-5.899897354	-0.372066127	-1.098612289	-1.098612289	-0.376477571	0.185717146	0.025001302	-0.379489622	0.219628609	0.191055237
281	1	0	3.850147602	3.663561646	3.850147602	3.850147602	3.663561646	3.850147602	0.955511445	0.587786665	0.777704569	1.335001067	0.902867712	1.133098465	1.086847447	0.733286774	0	0	0.902867712	0.280902385	0.251314428	0.973449146	0.36772478	0.534082486
303	1	0	2.397895273	4.317488114	4.110873864	2.397895273	4.317488114	4.110873864	-1.609437912	-0.076961041	0.200670695	-0.762140052	0.176930708	0.473784352	-0.560757993	-0.059701011	0	0	-1.098612289	0.0588405	-0.251314428	-0.510825624	0	-0.499955952
318	1	0	-2.833213344	-0.205263126	0.09763847	-2.833213344	-0.205263126	0.09763847	-0.587786665	-0.236388778	-0.419853846	-0.762140052	-0.361013346	-0.487703206	0.525266308	0.113156685	0	-1.098612289	0.310154928	0.451985124	0.595983432	0.546543706	0.062520357	0.379489622
322	1	0	2.944438979	2.76000994	0.231801614	2.944438979	2.76000994	0.231801614	-0.251314428	0	0.322773392	0.200670695	0.231801614	0.494696242	-4.077537444	0.038412745	0	0	-1.421385681	-0.675755438	0.127155175	-1.236762627	-0.709147522	0.189756535
314	1	0	0	0	2.564949357	-3.891820298	-2.708050201	-2.26336438	0.200670695	-0.47957308	-0.071458964	-0.435318071	-0.659245629	-0.157185584	0.516385054	0.133284432	0	0	0.534082486	0.79395188	0	0.422856851	0.43762222	-0.16882087
292	1	0	3.218875825	4.043051268	2.279237729	3.218875825	4.043051268	2.279237729	0.451985124	1.189584067	0.296265816	0.747214402	1.315676794	0.381934611	2.268683541	0.375723127	0	0	0.143100844	-0.891998039	-0.8001193	0.379489622	-0.770705415	-0.705886206
330	1	0	1.945910149	4.110873864	4.007333185	1.945910149	1.402823663	0.293761119	0	0	-0.385662481	0.36772478	-0.211309094	0.108213585	0.520193374	0.101109151	1.098612289	1.098612289	-0.510825624	-0.578077851	-0.192903666	-0.47957308	-0.891998039	-0.425667815
293	1	0	3.218875825	1.209837924	0.836853901	3.218875825	1.209837924	0.836853901	0	-0.16034265	0.108213585	0.47957308	0.158224005	0.354545018	-2.902087373	-0.275778367	0	0	-1.47810191	-1.283346392	-1.054649165	-1.309921382	-1.118612955	-1.08042997
324	1	1	0	0	3.555348061	-1.609437912	-4.844187086	-0.158224005	-0.251314428	-0.570544858	0.191055237	-0.143100844	-0.669049629	-0.0588405	2.163106129	0.699908494	0	1.098612289	0.955511445	1.192799504	0.109698917	0.973449146	1.230880257	0.096228032
286	1	1	2.397895273	4.94875989	1.405342556	2.397895273	4.94875989	1.405342556	0.451985124	0.802346473	0.534082486	0.635988767	1.053149915	0.595983432	4.348986781	0.187066166	0	1.098612289	-0.236388778	-1.021651248	0.031252544	-0.211309094	-0.603916047	0.025642431
326	1	1	4.343805422	3.433987204	3.713572067	4.343805422	0.60077386	0.494696242	0.336472237	0.646627165	-0.302280872	0.78845736	0.52806743	0.052643733	-0.320167528	-0.076267921	0	0	-0.619039208	-0.43936666	-0.706570201	-0.737598943	-0.710241614	-0.540567593
359	1	1	0	-1.098612289	-1.734601055	0	-1.098612289	-1.734601055	1.945910149	0.236388778	-1.098612289	0.587786665	0.659245629	-1.036091932	2.579847212	0.008903232	0	1.098612289	-0.510825624	0.510825624	0.176930708	-0.143100844	1.005521866	0.395312737
342	1	1	0	1.450010176	0.111225635	0	1.450010176	0.111225635	0.84729786	-0.211309094	0.236388778	1.098612289	-0.298492989	0.462623522	-0.935817154	-0.409598799	0	0	1.945910149	0.542324291	0.379489622	0.820980552	0.416160397	0.443492504
353	1	0	-2.120263536	-0.395312737	0.090971778	-2.120263536	-0.395312737	0.090971778	-0.251314428	0	0.090971778	0	0.236388778	0	2.51999797	0.107724206	0	0	-1.098612289	-0.494696242	-0.573345981	-0.510825624	-0.264692554	-0.487703206
375	1	0	-1.335001067	-0.542324291	-0.510825624	-1.335001067	-0.542324291	-0.510825624	-0.84729786	0.236388778	0.236388778	0	0	0.322773392	1.70372612	0.37711913	0	0	0	-0.236388778	0.395312737	-0.200670695	-0.100083459	0.363965377
378	1	0	-0.36772478	0.653926467	0.351397887	-0.36772478	0.653926467	0.351397887	0.887303195	0.310154928	-1.265666373	0.99852883	0.236388778	-1.148622709	-0.535142931	0.108861511	0	0	0.546543706	-0.274436846	0.6257059	0.546543706	-0.231801614	0.416160397
344	1	1	0.310154928	-0.090971778	0.737598943	0.310154928	-0.510825624	0.737598943	1.734601055	0.435318071	-1.036091932	1.945910149	0.570544858	-0.955511445	1.583713021	-0.10796521	0	0	0.84729786	0.510825624	0.887303195	0.646627165	0.444685821	0.674455048
363	1	0	-1.734601055	-0.887303195	0.217064505	-2.120263536	-1.079380927	-0.363965377	-0.310154928	-0.510825624	0.47957308	-0.427444015	-0.737598943	0.534082486	1.60213861	0.169137251	0	-1.098612289	0.619039208	0.100083459	0.643550239	-0.143100844	-0.251314428	0.211309094
355	1	1	0	0.167054085	0.3471962	0	-0.379489622	0.083381609	0	-0.200670695	0.251314428	0	-0.268263987	0	2.71983237	0.173676566	0	0	0.268263987	1.170071253	0.924258902	0	0.659245629	0.737598943
361	1	-1	2.397895273	1.425008873	1.098612289	2.397895273	1.150572028	1.098612289	-0.251314428	0.302280872	-0.277631737	0	0.552068582	-0.417735201	-0.16528756	-0.277338423	0	0	-0.427444015	0.419853846	0.712949808	-0.462623522	0.296265816	0.710241614
370	1	1	3.36729583	2.230841188	4.762173935	3.36729583	2.230841188	4.779123493	2.564949357	1.435084525	0.174353387	1.609437912	1.236762627	0	2.349302718	-0.143047847	0	0	0.200670695	1.098612289	1.098612289	0.510825624	0.834797698	0.796331417
341	1	0	-0.659245629	0.270874954	1.376244025	-0.659245629	0.270874954	1.45395301	-0.200670695	-0.236388778	-0.236388778	0.167054085	0.076961041	-0.211309094	0.579993152	0.136389681	1.098612289	0	0	-1.405342556	0.041672696	-0.111225635	-1.174119841	0.192903666
333	1	0	1.516347489	0.52702031	0.603916047	1.366876275	0.685179011	0.607491736	0.635988767	-0.310154928	0.762140052	0.570544858	0	0.351397887	2.044755984	-0.232415897	0	0	-0.251314428	-0.21511138	0	-0.200670695	0.136575535	-0.136575535
384	1	0	0.887303195	1.258954939	-0.043485112	0.36772478	0.332439973	0.306166887	0.78845736	0.143100844	-0.653926467	1.021651248	0.090971778	-0.475423697	-2.197224577	0.29460588	0	1.098612289	-0.251314428	0.111225635	0.071458964	-0.125163143	-0.315081047	-0.041672696
368	1	0	3.433987204	4.369447852	4.110873864	1.098612289	0.78845736	0.701586049	0.336472237	0.167054085	-0.887303195	0.268263987	0.298492989	-0.231801614	-0.658695952	-0.020587366	0	1.098612289	1.466337069	0.737598943	-0.315081047	0.955511445	0.619039208	-0.179048231
334	1	-1	4.043051268	1.166434885	1.563975538	4.143134726	1.223775432	2.614959778	0	-0.747214402	-1.036091932	0.938269639	-0.100083459	-0.229574442	-1.26008305	-0.253990015	0	0	-1.526056303	-0.191055237	0.336472237	-1.349926717	0.129211731	0.564529803
367	1	1	4.007333185	2.564949357	4.143134726	1.098612289	0.268263987	1.771556762	-0.251314428	-0.236388778	0.730887509	0.635988767	0.552068582	0.871838969	2.498495494	0.934592378	-1.098612289	-1.098612289	2.036881927	1.493925025	0.435318071	1.488077055	1.484274769	0.681451141
383	1	0	2.397895273	3.433987204	4.59511985	3.135494216	-0.349673748	0.607491736	-1.299282984	-0.84729786	0.336472237	-0.36772478	-0.60077386	0.46536325	0.202124184	0.084901733	0	0	0	-0.174353387	-0.243622083	0.251314428	-0.346276237	-0.435318071
428	1	1	0	0	-3.044522438	0	0	-3.044522438	0.587786665	0	0.587786665	0.955511445	0.268263987	0.769133088	2.134282457	0.249055663	0	0	-0.419853846	-0.601797402	-0.313215374	0.178248231	0.12419038	0.248016816
419	1	0	0	4.812184355	1.098612289	0	4.812184355	1.098612289	0.336472237	0	0.897941593	0.587786665	0.310154928	0.816761137	0.491594262	0.054826379	0	-1.098612289	0.619039208	0.908855753	0.489548225	-0.083381609	0.284512498	-0.196027623
401	1	-1	0	3.80666249	2.564949357	0	3.80666249	2.564949357	2.197224577	0.251314428	0.762140052	1.098612289	0.747214402	0.646627165	-5.351858133	-0.313077255	0	-1.098612289	0.587786665	1.299282984	0.839101093	-0.422856851	0.06820825	-0.24067603
423	1	0	3.496507561	3.218875825	1.26025364	3.496507561	3.218875825	1.26025364	1.945910149	2.036881927	0.200670695	2.197224577	2.397895273	0.268263987	0.03333642	0.122580317	0	0	1.349926717	1.189584067	0.601797402	1.413693335	1.356793697	0.913469856
400	1	1	0	3.218875825	3.496507561	0	3.218875825	3.496507561	0	0	1.421385681	0	0.083381609	1.363304843	1.293400614	-0.044204832	0	0	0.427444015	0.532216814	0.670504704	0	-0.315081047	-0.045205437
408	1	0	-4.94875989	-5.303304908	-1.255357004	-5.030437921	-5.587248658	-1.417616832	-0.78845736	0.100083459	0.610909082	-0.451985124	0.16034265	0.756326082	-4.65396035	0.217690107	0	0	1.285198244	1.161924568	0.363222803	1.198695747	1.117751629	0.308647201
402	1	0	1.098612289	4.007333185	2.397895273	1.098612289	4.007333185	2.397895273	2.833213344	2.708050201	2.833213344	3.044522438	3.135494216	1.686398954	-1.003139494	0.048172903	0	0	3.36729583	2.344549292	2.932674138	1.860752341	0.792676776	0.924258902
391	1	0	3.135494216	3.555348061	0.457833094	3.135494216	3.555348061	0.457833094	1.098612289	1.098612289	0.762140052	1.098612289	1.045968555	0.653926467	-4.976733742	-0.101296688	0	0	-0.129211731	0.164755233	0.078164773	-0.376477571	-0.06001801	-0.189917904
410	1	0	4.007333185	-1.098612289	4.007333185	4.007333185	-1.098612289	4.007333185	-0.451985124	0.111225635	0.663294217	-0.36772478	-0.251314428	0.475423697	1.004202604	0.210278087	0	0	0.52806743	0.174353387	0	0.36772478	0.119188517	-0.068598316
412	1	1	2.397895273	3.850147602	3.891820298	2.397895273	3.850147602	3.891820298	2.564949357	1.824549292	0.897941593	2.708050201	1.563975538	0.84729786	-5.117993812	-0.198449727	0	0	1.157452789	1.313723668	0.94337169	0.46536325	0.646627165	0.312598424
421	1	0	3.713572067	4.94875989	0.358633808	3.713572067	4.94875989	0.358633808	0.336472237	0.635988767	0.379489622	0.587786665	0.236388778	0.427444015	1.563975538	-0.019762968	0	0	-0.274436846	-0.358212223	0.148420005	-0.389464767	-0.484508315	-0.086473598
426	1	0	-1.945910149	-1.945910149	0.740400065	-1.945910149	-1.945910149	0.740400065	-0.510825624	0	0.427444015	-0.510825624	0.268263987	0.422856851	-2.419060084	-0.189060788	0	0	0.200670695	0.231801614	0.488097373	0.167054085	0.34754246	0.543282834
396	1	0	4.442651256	5.068904202	3.044522438	4.442651256	5.068904202	3.044522438	2.833213344	0.938269639	0	2.944438979	0.730887509	-0.108213585	-2.564949357	0.135696069	0	0	2.197224577	1.17557333	1.45798629	0.489548225	0.355340721	-0.01020417
392	1	0	1.694595721	2.223032461	-0.075507553	1.694595721	2.223032461	-0.075507553	0.887303195	0.646627165	-0.52806743	0.747214402	0.302280872	-0.457833094	0.747214402	-0.001929352	0	0	0.570544858	0.179585577	0.073562567	0.653926467	0.193371393	0.158869896
433	1	1	3.295836866	3.218875825	-0.188052232	3.295836866	3.218875825	-0.188052232	2.397895273	2.00148	1.183770097	1.098612289	2.240709689	0.942043228	4.192680463	0.342360546	0	1.098612289	1.326870941	0.642885346	0.912361454	1.209837924	0.326091521	0.453783685
429	1	1	4.919980926	2.197224577	-0.268263987	4.919980926	2.197224577	-0.268263987	3.135494216	0.427444015	1.053149915	3.218875825	0.090971778	0.907557052	1.44505967	0.037464923	0	0	-0.076961041	0.10426101	0.113597178	0.114410351	0.061087692	-0.082097362
418	1	1	0.568693006	1.310724757	0.578580616	0.607787332	1.32385889	0.407793398	0.78845736	0.646627165	0.138150338	0.619039208	0.174353387	-0.281851152	4.062903036	0.462463791	0	0	0.762140052	0.326396585	0.071458964	0.570544858	0.557481315	0.076123695
394	1	0	-1.900958761	-0.567220387	1.168704665	-1.900958761	-0.211309094	1.168704665	-0.955511445	-0.174353387	-0.666478933	-0.36772478	0.243622083	-0.46536325	1.877701899	0.233309646	0	1.098612289	0.361013346	0.141411654	-0.31563815	0.564529803	0.280077473	-0.071035773
430	1	0	4.143134726	5.700443573	1.230880257	4.744932128	6.107022888	1.597242639	2.564949357	0.36772478	-0.090971778	1.609437912	1.098612289	0.062520357	1.880312867	0.052691081	0	0	-0.99852883	-0.302280872	0	-0.274436846	-0.284251537	0.176129587
435	1	0	4.762173935	5.609471795	1.406361924	4.990432587	6.008813185	1.910445439	2.397895273	1.272965676	1.098612289	1.335001067	1.21302264	1.466337069	0.321320432	0.091219803	0	0	-0.47957308	0.587786665	0.216528312	-0.542324291	-0.016949558	-0.04908961
427	1	1	5.198497031	5.624017506	4.418840608	5.758901774	5.973809612	-0.680673006	2.564949357	0.762140052	1.550597412	1.421385681	1.550597412	1.01523068	1.881785621	0.142682329	0	1.609437912	0	0.494696242	0.637797085	-0.0588405	0.322773392	0.541420744
424	1	0	3.496507561	4.844187086	5.241747015	3.496507561	5.241747015	0.233376728	1.609437912	1.299282984	1.609437912	1.945910149	1.887069649	0.805625164	2.901421594	0.143139371	0	0	0	0.400323709	0.220671362	-0.379489622	0.494696242	0.363319487
434	1	0	0	3.433987204	4.234106505	0	3.761200116	4.828313737	1.098612289	1.098612289	1.466337069	1.098612289	1.526056303	1.189584067	0.036701367	0.075239764	0	1.098612289	1.435084525	0.856472237	0.813106496	1.550597412	1.067113622	0.923493644
478	1	0	-1.945910149	-1.945910149	-0.572069249	-1.945910149	-1.945910149	-0.572069249	0	-1.526056303	-0.84729786	-0.251314428	-1.272965676	-0.84729786	-5.370638028	0.119953624	0	0	-0.389464767	-0.383958903	-0.482252251	-0.52806743	-0.351397887	-0.585105698
454	1	0	3.36729583	4.394449155	2.944438979	3.36729583	3.295836866	-0.191055237	1.609437912	-0.747214402	-0.869037847	2.397895273	-0.191055237	-0.816761137	1.551410586	0.229652527	0	0	0.451985124	0.510825624	0.075035186	0.346276237	0.243622083	-0.372675285
470	1	0	4.204692619	0.619039208	0.491822677	4.204692619	0.716677678	0.587786665	2.564949357	0.435318071	0	1.526056303	0.730887509	0.108213585	0.095766905	0.586124295	0	0	0.816761137	0.644828603	0.396075368	0.947381319	0.634058264	0.381934611
466	1	1	0	4.779123493	5.176149733	0	4.779123493	5.176149733	0.955511445	2.036881927	0.236388778	1.609437912	1.413693335	0.552068582	1.464974671	0.228746622	1.098612289	1.609437912	1.773067336	1.900958761	1.42618569	0.78845736	0.822681233	0.8001193
497	1	-1	3.931825633	-0.136575535	-0.27054579	3.931825633	-0.136575535	-0.27054579	-0.84729786	-0.143100844	0.143100844	-0.78845736	-0.351397887	-0.129211731	0.849747341	0.194919628	0	1.098612289	-0.35364004	-0.56563386	-0.168464522	-0.268263987	-0.445837563	-0.259014178
449	1	-1	-0.322773392	1.776491997	4.615120517	-0.322773392	1.038893054	0.723300219	0.510825624	-0.167054085	0.635988767	-0.251314428	0	0.659245629	-0.411507423	-0.168927561	0	0	0.422856851	0.541130973	0.379489622	0.475423697	0.174353387	-0.054558984
488	1	-1	1.609437912	4.204692619	4.290459441	1.609437912	4.204692619	2.681021529	0	-0.268263987	-0.125163143	0	0.111225635	0	-1.021651248	0.095939929	0	0	0.100083459	0.675755438	0.56230758	-0.148420005	0.029413885	-0.167054085
448	1	1	2.397895273	0.552068582	1.421385681	2.397895273	0.552068582	1.421385681	0	0.510825624	-0.236388778	0	0.570544858	0.16034265	-1.098612289	-0.234720009	0	0	-0.462623522	-0.16034265	0.042111485	-0.610909082	-0.049392755	0.018519048
480	1	-1	3.713572067	3.135494216	4.510859507	3.713572067	3.135494216	4.510859507	-0.510825624	0.587786665	0.659245629	0	0.451985124	0.762140052	-0.442305677	0.192371067	0	0	1.363304843	0.602996084	0.556810737	0.587786665	0.211309094	0.129811612
445	1	1	3.970291914	3.295836866	2.677972746	3.970291914	3.295836866	2.677972746	-0.200670695	0.78845736	0.84729786	0.546543706	0.99852883	1.265666373	1.802341579	0.226037735	0	0	0.931558204	0.443492504	0.525531771	0.816761137	0.385662481	0.468714138
495	1	0	0	1.945910149	1.32355602	0	1.945910149	1.32355602	-0.336472237	0.510825624	0.546543706	-0.451985124	1.021651248	0.653926467	0.951188672	0.152812864	0	0	0.635988767	0.411979789	-0.057987258	0.336472237	0.467808239	-0.048202102
452	1	0	1.945910149	1.126586141	1.364632864	1.945910149	0.488097373	1.069833324	0.200670695	0.619039208	0.534082486	0.143100844	0.302280872	0.346276237	-0.252152651	0.002578616	0	0	-0.931558204	-0.491594262	-0.388825789	-0.862223511	-0.427444015	-0.357501049
481	1	0	0	0.84729786	-0.619039208	-3.044522438	-1.189584067	-1.700409691	0.451985124	-0.336472237	-0.546543706	0.36772478	-0.451985124	-1.098612289	1.253761471	-0.278770504	-1.098612289	-1.098612289	-0.489548225	0.510825624	0.073203404	-0.6257059	0.200670695	-0.161061557
484	1	-1	-0.99852883	-0.552068582	0.257222865	-0.99852883	-0.552068582	0.257222865	-0.336472237	0.435318071	-0.663294217	-0.619039208	0.211309094	-0.674455048	-4.326337729	0.075927457	0	0	0.188052232	-0.093818755	-0.480748169	0.35364004	0.167054085	-0.157467432
485	1	0	1.734601055	1.432507204	1.609437912	3.245193133	1.953602495	4.369447852	0.336472237	0.955511445	0.78845736	0.510825624	0.587786665	0.457833094	-0.051641909	0.062163015	0	0	0.510825624	0.425667815	0.423614427	0.088947486	0.244453338	0.233310669
493	1	0	-3.80666249	-4.709530201	0.70372929	-0.587786665	-0.074801213	1.040201527	-0.587786665	-0.167054085	-0.274436846	-0.167054085	-0.174353387	-0.32090772	1.250839274	0.014882705	0	0	0.211309094	-0.065597282	-0.246524	0.46536325	0.128381167	0.051624365
479	1	1	0	2.833213344	3.36729583	0	0.630233355	2.468099531	1.098612289	-0.635988767	1.098612289	0.336472237	-0.659245629	0.174353387	0.561295049	0.174777793	0	-1.098612289	0.510825624	-0.078471615	0.36772478	0	-0.152191815	0.336472237
473	1	0	4.574710979	3.36729583	0	4.744932128	4.919980926	1.098612289	0.510825624	0.587786665	1.435084525	1.299282984	-0.191055237	0.796331417	2.687324071	0.287910718	0	0	0	0.555525803	0.52806743	0.351397887	0.116072171	0.323972074
477	1	0	0	1.098612289	-1.550597412	3.353406718	1.020523852	-0.651761964	1.299282984	0.268263987	-0.887303195	1.421385681	0.619039208	0.231801614	3.080426152	1.008632514	0	0	1.665007764	1.005521866	0.543282834	1.363304843	0.958030338	0.522965378
551	1	0	0	0	1.609437912	0	0	1.609437912	1.098612289	0	0.47957308	0.78845736	-0.167054085	-0.076961041	0.656537435	-0.086499189	0	1.098612289	-0.200670695	0.277631737	1.160170182	-1.299282984	-0.619039208	-0.028573372
519	1	0	0	2.833213344	0.47957308	0	2.833213344	0.47957308	0	0.737598943	0.419853846	-0.143100844	0.725937003	0.264692554	0.780420578	0.247169431	0	0	-0.451985124	0.336472237	-0.544301553	-0.619039208	0.178248231	-0.683294884
508	1	0	-3.36729583	-1.375365291	-4.204692619	-3.36729583	-1.418382676	-4.394449155	-1.098612289	-0.659245629	-0.777704569	-0.99852883	-0.587786665	-0.796331417	-0.044700179	0.308715236	0	0	0.211309094	-0.587786665	-0.602996084	0.16034265	-0.293761119	-0.732887509
539	1	0	-4.290459441	-3.79173684	-0.756326082	-4.290459441	-3.821368637	-0.975379648	0	-0.938269639	-0.322773392	-0.167054085	-0.880358723	-0.416160397	1.363304843	0.351294461	0	0	0.200670695	0	0.359374001	0.435318071	0.108213585	0.212921997
548	1	0	4.844187086	1.396244692	4.510859507	4.844187086	1.396244692	4.510859507	0.510825624	0.143100844	0.869037847	0.84729786	0.302280872	0.880358723	1.020140673	-0.063875257	0	0	-0.938269639	0	0.315081047	-0.570544858	0.0588405	0.524524468
500	1	0	3.496507561	5.313205979	1.780586169	3.496507561	5.313205979	1.802809305	0.762140052	1.265666373	-0.510825624	0.938269639	1.262241712	-0.43936666	0.193458259	-0.048244433	0	-1.098612289	0.510825624	1.183770097	0.197359434	0.938269639	1.402823663	0.59167772
546	1	0	3.044522438	2.960503582	1.366876275	3.044522438	2.960503582	1.366876275	0.84729786	0.16034265	0.268263987	1.299282984	0.277631737	0.274436846	-1.655423026	0.096773464	0	0	-1.299282984	-0.148420005	0	-1.098612289	-0.167054085	0.157185584
532	1	0	0	1.47810191	2.214174136	0	1.47810191	2.214174136	-0.167054085	0.659245629	-0.587786665	0.111225635	0.777704569	-0.830348302	0.238331065	0.335337305	0	0	1.223775432	1.358123484	-0.03333642	1.189584067	1.223775432	0.297632403
511	1	0	-0.684916681	0.576887374	0.310154928	-0.684916681	0.440311839	0.077708984	-0.167054085	-0.100083459	-0.422856851	0.143100844	-0.444685821	0.066691374	-0.943942263	-0.085255506	0	1.098612289	-0.36772478	0.274436846	-0.510825624	-0.268263987	0.392042088	-0.412532275
542	1	0	0	-2.564949357	-0.073203404	0	-2.564949357	-0.073203404	-0.251314428	-0.887303195	0.510825624	-0.251314428	-0.60077386	0.671168274	1.152060123	0.453749179	0	0	0.78845736	-0.99852883	0.186585956	0.36772478	-0.663294217	0.272866987
544	1	0	4.204692619	5.209486153	-0.47957308	4.262679877	3.044522438	-0.226313126	1.335001067	0	-0.143100844	1.526056303	-0.121360857	-0.071458964	1.129864832	0.220458614	0	0	-0.84729786	-0.231801614	0.524524468	-1.098612289	-0.0588405	0.292987125
498	1	0	2.533696814	1.324925415	0.531391901	2.624668592	1.37431817	0.546543706	0.36772478	0	0	0.435318071	-0.138150338	0.188052232	0.598656337	-0.137190977	0	1.098612289	-1.098612289	0.21511138	0.631271777	-1.435084525	0.055569851	0.379489622
502	1	0	4.828313737	3.713572067	4.394449155	4.828313737	3.850147602	0.265281136	1.466337069	0.887303195	0.361013346	0.510825624	1.098612289	-0.29479954	-0.01532597	-0.158211532	-1.098612289	-1.098612289	0.619039208	0.47957308	0.293761119	0.510825624	0.302280872	0.030305349
533	1	0	0	-1.609437912	0.987386654	0	0.955511445	1.198695747	-0.510825624	-0.546543706	0.066691374	0.762140052	-0.274436846	0.186585956	3.079008614	0.463818408	0	0	-0.36772478	-1.170071253	0.293761119	-0.36772478	-0.869037847	0.477627554
513	1	0	2.833213344	4.905274778	4.343805422	-1.098612289	0.72775271	-0.263191052	0.635988767	0.236388778	-0.351397887	0.462623522	-0.071458964	-0.346276237	1.810704555	0.274615024	0	0	2.397895273	0.076961041	0.487703206	2.397895273	-0.108213585	0.587786665
504	1	0	0	3.891820298	5.342334252	-0.6257059	-0.988155293	0.73590904	0	0.510825624	-0.659245629	0	0.417735201	-0.457833094	0.548859594	0.348988673	0	1.098612289	-0.200670695	0	-0.36772478	0.167054085	0.129211731	-0.329479201
507	1	0	0	1.609437912	-0.122102697	0	1.609437912	0.022728251	1.098612289	0	0.16034265	0.938269639	0.298492989	0	-0.811419573	0.106373987	0	0	0.167054085	1.887069649	0.36772478	0	1.098612289	0.399985642
518	1	0	0	1.609437912	1.098612289	-1.098612289	0	-1.08797389	0.955511445	0	0.090971778	0.336472237	-0.277631737	0.088947486	-1.748011218	-0.074291718	0	0	1.098612289	1.021651248	0.281851152	0.587786665	0.931558204	0.291520849
584	1	0	4.110873864	4.779123493	0.587786665	4.110873864	4.779123493	0.587786665	1.609437912	0.78845736	0.451985124	1.098612289	0.653926467	0.236388778	-4.204692619	0.263534636	1.098612289	1.098612289	0.955511445	-0.462623522	-0.174353387	0.36772478	-0.188052232	-0.346276237
553	1	0	2.397895273	3.044522438	3.380994674	2.397895273	3.044522438	3.380994674	1.945910149	1.466337069	0.125163143	1.299282984	1.526056303	0.298492989	2.9947514	0.644547834	0	1.098612289	1.466337069	0.510825624	0.36772478	1.335001067	0.671168274	0.304211374
560	1	0	4.343805422	4.532599493	3.044522438	4.343805422	4.532599493	1.945910149	1.299282984	1.466337069	0.99852883	0.619039208	1.349926717	0.534082486	0.15267684	0.026872585	0	1.098612289	-0.251314428	-0.570544858	-0.747214402	0.167054085	-0.322773392	-0.60077386
557	1	0	0	3.218875825	3.339321978	0	3.218875825	3.339321978	2.397895273	0.955511445	0.451985124	2.708050201	0.84729786	0.646627165	1.541615316	0.023078371	1.098612289	1.098612289	0.510825624	0.336472237	0.802346473	1.299282984	0.298492989	0.457833094
576	1	0	2.564949357	5.003946306	2.268683541	2.564949357	5.003946306	2.268683541	0.251314428	1.84582669	-0.762140052	0.887303195	2.335374916	-0.435318071	1.206408859	0.277601086	-1.098612289	0	0	0.546543706	-0.385662481	0	0.361013346	-0.167054085
579	1	0	3.713572067	4.919980926	1.098612289	3.713572067	4.919980926	1.098612289	0.336472237	0.619039208	-0.36772478	0.587786665	1.098612289	0.236388778	0.995958135	0.122790192	0	0	-0.762140052	-0.78845736	-0.351397887	-0.635988767	-0.188052232	0.055569851
561	1	1	0	2.397895273	0	0	2.397895273	0	-1.299282984	-0.167054085	-0.619039208	-0.955511445	0.125163143	-0.274436846	2.87598302	0.407311156	0	0	0	-1.421385681	-0.076961041	0.84729786	-1.045968555	0.136575535
565	1	0	0	1.609437912	2.397895273	0	1.609437912	2.397895273	-2.708050201	-0.887303195	0.191055237	-1.84582669	-0.646627165	0.231801614	-0.421725629	0.765249594	0	-1.098612289	0.36772478	0.211309094	0.489548225	0.646627165	0.274436846	0.747214402
